# Supplementary material for: ESKtides: a comprehensive database and mining method for ESKAPE phage-derived antimicrobial peptides
Source: Database (Oxford). 2024 Mar 26;2024:baae022. doi: 10.1093/database/baae022 (PMC10965241; doi:10.1093/database/baae022)
Supplement: baae022_Supp [file baae022_supp.zip]

Archive with 1 entries (1 files):
- suppl_data/Supplementary material 20240226.docx
